# Supplementary material for: Seasonal Variations in Stroke and a Comparison of the Predictors of Unfavorable Outcomes among Patients with Acute Ischemic Stroke and Cardioembolic Stroke
Source: Biomedicines. 2024 Jan 19;12(1):223. doi: 10.3390/biomedicines12010223 (PMC10813505; doi:10.3390/biomedicines12010223)
Supplement: Supplementary file 1 [file biomedicines-12-00223-s001.zip]

Archive with 1 entries (1 files):
- biomedicines-2755575-supplementary.pdf
